# Supplementary material for: IRX3 depletion promotes early cardiac commitment of hiPSC-Derived Cardiomyocytes
Source: PLoS One. 2026 Jun 16;21(6):e0351704. doi: 10.1371/journal.pone.0351704 (PMC13271448; doi:10.1371/journal.pone.0351704)
Supplement: S1 Table — (XLSX) [file pone.0351704.s011.xlsx]

## Sheet: Sheet1
S1 Table. Genomic Integrity, Quality Control, and Isogenicity Analysis
Sample ID	Clone Identity	MAPD (QC)	LOH (%)	SNV Concordance vs. Parental	Genomic Status
IRX3cl1+/+	Parental WT (Female)	0.289	2.35	Reference	Reference
IRX3cl1.1-/-	Clone 1.1 (-/-)	0.28	1.84	98.9% (738,751 / 746,637)	Isogenic / Stable
IRX3cl1.2-/-	Clone 1.2 (-/-)	0.269	1.29	99.4% (742,020 / 746,637)	Isogenic / Stable
IRX3cl2+/+	Parental WT (Male)	0.271	4.29	Reference	Reference
IRX3cl2-/-	Clone 2 (-/-)	0.266	4.29	99.7% (744,618 / 746,637)	Isogenic / Stable
