# Supplementary material for: IRX3 depletion promotes early cardiac commitment of hiPSC-Derived Cardiomyocytes
Source: PLoS One. 2026 Jun 16;21(6):e0351704. doi: 10.1371/journal.pone.0351704 (PMC13271448; doi:10.1371/journal.pone.0351704)
Supplement: S2 Table — (XLSX) [file pone.0351704.s012.xlsx]

## Sheet: Sheet 1
Gene_Symbol
