# Supplementary material for: IRX3 depletion promotes early cardiac commitment of hiPSC-Derived Cardiomyocytes
Source: PLoS One. 2026 Jun 16;21(6):e0351704. doi: 10.1371/journal.pone.0351704 (PMC13271448; doi:10.1371/journal.pone.0351704)
Supplement: S3 Table — (XLSX) [file pone.0351704.s013.xlsx]

## Sheet: Sheet1
S3 Table. List of guides.
IRX3 iPSC lines	Sequence of sgRNA (5’-3’)
IRX3cl1.1-/- and IRX3cl1.2-/-	GTACGGGGCGCCCTACGCCG
IRX3cl2-/-	GGCGTAGGGCGCCCCGTACA
