# Supplementary material for: IRX3 depletion promotes early cardiac commitment of hiPSC-Derived Cardiomyocytes
Source: PLoS One. 2026 Jun 16;21(6):e0351704. doi: 10.1371/journal.pone.0351704 (PMC13271448; doi:10.1371/journal.pone.0351704)
Supplement: S4 Table — (XLSX) [file pone.0351704.s014.xlsx]

## Sheet: Sheet1
S4 Table. Primers for DNA sequencing of CRISPR/Cas9-edited hiPSCs and qPCR.
Purpose	Sense Primer (5’-3’)	Antisense Primer (5’-3’)
IRX3 DNA sequencing (Cl1.1 and Cl2)	CGGAGCAGATCAATAGGCGA	CTTACCAGCTGCGGGAAGAT
IRX3 DNA sequencing (Cl1.2)	CAGTGAGGAGCGAGGAGCG	CAGCGCCAACCCCTCCTTC
NKX2-5 qPCR	CAGCTCTTTCTTTTCGGCTCTA	CAAGTGTGCGTCTGCCTTT
TBX5 qPCR	CCAGAACCACAAGATCACGC	GACTCGCTGCTGAAAGGACT
GATA4 qPCR	AAGACACCAGCAGCTCCTTC	GCCCGTAGTGAGATGACAGG
TNNI1 qPCR	CACCAGGGAGATTAAGGACCT	CCGCTCCTTCTCTGTGTCTT
CX43 qPCR	GGAGATGAGCAGTCTGCCTTTC	TGAGCCAGGTACAAGAGTGTGG
CX40 qPCR	CCATGGAGGTGGGCTTCATT	AGGCATTGTTCTGGACTCTGG
SCN5A qPCR	CAAGACCTGCTACCACATCGTG	GTCGGCATACTCAAGCAGAACC
IRX3 Hs01124217_g1 - qPCR	ThermoFisher Scientific Cat. #4331182
GAPDH Hs02786624_g1	ThermoFisher Scientific Cat. #4331182
