# Supplementary material for: IRX3 depletion promotes early cardiac commitment of hiPSC-Derived Cardiomyocytes
Source: PLoS One. 2026 Jun 16;21(6):e0351704. doi: 10.1371/journal.pone.0351704 (PMC13271448; doi:10.1371/journal.pone.0351704)
Supplement: S5 Table — (XLSX) [file pone.0351704.s015.xlsx]

## Sheet: Sheet1
S5 Table. List of Reagents or Resources.
REAGENT or RESOURCE	SOURCE	IDENTIFIER
Alexa Fluor™ 488 anti-Oct4	Millipore	Cat. #MAB4419A4
Cy3 anti-Sox2	Millipore	Cat. #MAB4423C3
Cy3 anti-TRA-1-60	Millipore	Cat. #MAB4360C3
Cy3 anti-TRA-1-81	Millipore	Cat. #MAB4381C3
Anti-Ki67	Abcam	Cat. #ab16667
Anti-Oct4	Cell Signaling	Cat. #2840S
Anti-Nanog	Cell Signaling	Cat. #4903S
Anti-Sox2	Cell Signaling	Cat. #3579S
Anti-TOM20	Santa Cruz Biotechnology	Cat. #sc-11415
Anti-Alpha-actinin (Sarcomeric)	Sigma-Aldrich	Cat. #A7811
Anti-Connexin 43	Abcam	Cat. #ab11370
Anti-IRX3	Santa Cruz Biotechnology	Cat. #sc166877
Anti-GAPDH	Abcam	Cat. #ab22555
Alexa Fluor™ 488 Goat anti-Mouse IgG (H+L)	ThermoFisher Scientific	Cat. #A11001
Alexa Fluor™ 555 Goat anti-Mouse IgG (H+L)	ThermoFisher Scientific	Cat. #A28180
Alexa Fluor™ 555 Goat anti-Rabbit IgG (H+L)	ThermoFisher Scientific	Cat. #A21428
Alexa Fluor™ 647 Goat anti-Rabbit IgG (H+L)	ThermoFisher Scientific	Cat. #A27040
Anti-Gata-4	Santa Cruz Biotechnology	Cat. #sc-1237
Anti-NKX2.5 (E1Y8H)	Cell Signaling	Cat. #8792S
Anti-cTNI	Hytest	Cat. #4T21
Anti-Mlc2a	Synaptic System	Cat. #311011
Anti-Mlc2v	Proteintech	Cat. #10906-01-AP
mTeSR	StemCell Technologies	Cat. #85850
ROCK Inhibitor Y-27632	Sigma-Aldrich	Cat. #SCM075
Lipofectamine™ CRISPRMAX™ Cas9 Transfection Reagent	Invitrogen	Cat. #CMAX00001
TrueCut™ Cas9 v2	Invitrogen	Cat. #A36497
GoTaq® G2 Flexi DNA Polymerase	Promega	Cat. #M7806
Triton X-100	Sigma-Aldrich	Cat. #X100
Bovine Serum Albumin Solution	Sigma-Aldrich	Cat. #A8412
Geltrex™ LDEV-Free Reduced Growth Factor Basement Membrane Matrix	Gibco	Cat. #A1413202
CHIR99021	Millipore	Cat. #361571
RPMI 1640 medium supplemented with B-27 minus insulin	Gibco	Cat. #A18956-01
BMP4	R&D Systems	Cat. #314-BP-010/CF
KY2111	Cayman Chemical	Cat. #14315
XAV939	Cayman Chemical	Cat. #13596
RPMI 1640 medium supplemented with B-27 with insulin	Gibco	Cat. #17504-044
Wnt-C59	Tocris Bioscience	Cat. #5148-10
Glucose-free RPMI 1640 medium	Gibco	Cat. #11879-020
GeneChip™ Whole Transcript Expression Arrays	Applied Biosystems	Cat. #902281
TRIzol™ Reagent	Invitrogen	Cat. #15596026
SuperScript™ IV First-Strand Synthesis System	Invitrogen	Cat. #18091050
TaqMan™ Universal PCR Master Mix	Invitrogen	Cat. #4304437
DAPI	ThermoFisher Scientific	Cat. #D1306
Ca2+/Mg2+-PBS	Gibco	Cat. #14040133
Lucifer Yellow dye	Sigma-Aldrich	Cat. #L0144-25
Propidium Iodide	Sigma-Aldrich	Cat. #P4170
Hoechst 33342	Invitrogen	Cat. #H3570
Trypsin-EDTA 0,25%	Gibco	Cat. #25200-072
Fura-2, AM	ThermoFisher Scientific	Cat. #F1221
Blebbistatin	Sigma-Aldrich	Cat. #B0560
Tween 20	Sigma-Aldrich	Cat. #P1379
Protease Inhibitor	Sigma-Aldrich	Cat. #P8340
Phosphatase Inhibitor Cocktail 2	Sigma-Aldrich	Cat. #P5726
Phosphatase Inhibitor Cocktail 3	Sigma-Aldrich	Cat. #P0044
Paraformaldehyde (PFA)	Sigma-Aldrich	Cat. #158127
StemFlexTM Medium	Gibco	Cat. #A33493-01
Versene (1x)	Gibco	Cat. #15040-066
GeneArt Precision gRNA Synthesis Kit	ThermoFisher Scientific	Cat. #A29377
RNeasy Micro Kit	Qiagen	Cat. #74004
GeneChip™ WT PLUS Reagent Kit	Applied Biosystems	Cat. #902280
Click-iT™ EdU Alexa Fluor™ 647 HCS Assay	Invitrogen	Cat. #10357
Fluo-4 NW Calcium Assay Kit	Molecular Probes	Cat. #F36206
FluoVolt™ Membrane Potential Kit	Molecular Probes	Cat. #F10488
Pierce™ BCA Protein Assay Kit	ThermoFisher Scientific	Cat. #23227
Human: SS109 clone - IRX3cl1+/+	This paper	N/A
Human: SS109 CRISPR/Cas9-edited - IRX3cl1-/-	This paper	N/A
Human: Mono-allelic mEGFP Tagged TNNI1 WTC - IRX3cl2+/+	Coriell Cell Repositories	AICS-0037-172
Human: Mono-allelic mEGFP Tagged TNNI1 WTC CRISPR/Cas9-edited - IRX3cl2-/-	This paper	N/A
Recombinant DNA
MLM3636	Addgene	Cat. #43860; RRID:Addgene_43860
pX459	Addgene	Cat. #62988; RRID:Addgene 62988
hCas9	Addgene	Cat. #41815; RRID:Addgene_41815
Software and Algorithms
CRISPRscan algorithm	Giraldez Lab, Yale University	http://www.crisprscan.org; RRID:SCR_023777
FloJow™ v10.8.1 software	BD Biosciences	RRID:SCR_008520
CellProfiler (4.2.0)	Broad Institute; Carpenter et al.	RRID:SCR_007358
Fiji Software	NIH - National Institutes of Health; Schindelin et al.	RRID:SCR_002285
MorphoScript software at MATLAB	Homan et al.	RRID:SCR_001622
ContractionWave Software	Scalzo et al.	N/A
pClamp version 11.2 software	Molecular Devices	https://support.moleculardevices.com/; RRID:SCR_011323
BD Accuri™ C6 Personal Flow Cytometry	BD Biosciences	N/A
GeneTitan™ MC Fast Scan Instrument, international (220V)	Applied Biosystems	Cat. #00-0373
EVOS™ M7000 Imaging System	Invitrogen	Cat. #AMF7000
IN Cell Analyzer 2000	GE Healthcare	RRID:SCR_021128
CellView Culture Slide	Greiner BioOne	Cat. #543079
Axio Observer.Z1	Carl Zeiss	RRID:SCR_020922
Confocal Spinning Disk Unit (CSU-X1)	Yokogawa Life Science	N/A
Rolera EM-C2 EMCCD camera	Teledyne Photometrics	N/A
C-Apochromat 40x/1.20 W Korr objective	Carl Zeiss	N/A
Olympus IX70 microscope fitted with an IonOptix system	Olympus; IonOptix	RRID:SCR_018604; RRID:SCR_021764
SpectraMax iD3	Molecular Devices	RRID:SCR_023920
Amersham™ Hybond® 0.45 μm	Cytiva Life Sciences	Cat. #GE10600023
ImageQuant LAS 4000 mini	GE Healthcare	N/A
